# Supplementary material for: Particle settling in a shear-thinning, viscoelastic fluid in the presence of wall effects
Source: Sci Rep. 2025 Feb 6;15:4482. doi: 10.1038/s41598-025-87742-w (PMC11802780; doi:10.1038/s41598-025-87742-w)
Supplement: Supplementary file 2 — Supplementary Information 2. [file 41598_2025_87742_MOESM2_ESM.xlsx]

## Sheet: PGS
19.6 degrees	Point No.	Shear Rate	Shear Stress	Viscosity		19.1 degrees	Point No.	Shear Rate	Shear Stress	Viscosity		19.2 degrees	Point No.	Shear Rate	Shear Stress	Viscosity		19.3 degrees	Point No.	Shear Rate	Shear Stress	Viscosity		19.4 degrees	Point No.	Shear Rate	Shear Stress	Viscosity		19.5 degrees	Point No.	Shear Rate	Shear Stress	Viscosity		19.4 degrees	Point No.	Shear Rate	Shear Stress	Viscosity		19.4 degrees	Point No.	Shear Rate	Shear Stress	Viscosity		19.4 degrees	Point No.
run 1						run 1						run 1						run 1						run 1						run 1						run 2						run 3						run 4
		[1/s]	[Pa]	[Pa·s]				[1/s]	[Pa]	[Pa·s]				[1/s]	[Pa]	[Pa·s]				[1/s]	[Pa]	[Pa·s]				[1/s]	[Pa]	[Pa·s]				[1/s]	[Pa]	[Pa·s]		(repeat measurement)		[1/s]	[Pa]	[Pa·s]		(repeat measurement)		[1/s]	[Pa]	[Pa·s]		(repeat measurement)
	1	0.0012	0.19707	164.55			1	0.0012	0.12839	107.42			1	0.00119	0.13888	116.37			1	0.0012	0.09279	77.135			1	0.00121	0.082976	68.728			1	0.00121	0.093842	77.786			1	0.00119	0.19158	160.35			1	0.0012	0.085495	70.97			1
	2	0.00126	0.20609	163.71			2	0.00126	0.14745	117.22			2	0.00126	0.15574	123.72			2	0.00126	0.10931	86.818			2	0.00126	0.10013	79.622			2	0.00126	0.11101	88.171			2	0.00126	0.19421	154.25			2	0.00126	0.10166	80.742			2
	3	0.00158	0.22401	141.36			3	0.00159	0.16655	105.08			3	0.00158	0.17304	109.21			3	0.00158	0.1298	81.93			3	0.00159	0.11979	75.572			3	0.00158	0.12955	81.801			3	0.00158	0.21027	132.78			3	0.00158	0.12624	79.725			3
	4	0.002	0.24701	123.81			4	0.002	0.19739	98.885			4	0.00199	0.20192	101.24			4	0.00199	0.16066	80.538			4	0.00199	0.14976	75.099			4	0.00199	0.1604	80.456			4	0.00199	0.24054	120.62			4	0.00199	0.15584	78.144			4
	5	0.00251	0.28939	115.27			5	0.00251	0.22596	89.983			5	0.00251	0.23262	92.616			5	0.00251	0.19611	78.072			5	0.00251	0.18365	73.11			5	0.00251	0.19529	77.751			5	0.00251	0.2707	107.78			5	0.00251	0.189	75.231			5
	6	0.00316	0.32431	102.55			6	0.00316	0.27632	87.381			6	0.00316	0.28049	88.703			5	0.00251	0.19611	78.072			6	0.00316	0.22499	71.169			6	0.00316	0.23502	74.32			6	0.00316	0.31791	100.56			6	0.00316	0.23579	74.565			6
	7	0.00398	0.37519	94.243			7	0.00398	0.33657	84.545			7	0.00398	0.34214	85.943			5	0.00251	0.19611	78.072			7	0.00398	0.28315	71.125			7	0.00398	0.29234	73.436			7	0.00398	0.3673	92.268			7	0.00398	0.30475	76.556			7
	8	0.00501	0.44838	89.465			8	0.00501	0.40824	81.491			8	0.00501	0.41096	81.997			6	0.00316	0.24565	77.74			8	0.00501	0.35462	70.821			8	0.00501	0.37069	73.965			8	0.00501	0.43931	87.653			8	0.00501	0.36877	73.588			8
	9	0.00631	0.55143	87.408			9	0.00631	0.51204	81.153			9	0.00631	0.50436	79.943			7	0.00398	0.29891	75.079			9	0.00631	0.44576	70.651			9	0.00631	0.45039	71.385			9	0.00631	0.52785	83.676			9	0.00631	0.46351	73.468			9
	10	0.00794	0.65639	82.638			10	0.00794	0.64224	80.851			10	0.00794	0.62425	78.578			8	0.00501	0.36777	73.388			10	0.00794	0.55111	69.386			10	0.00794	0.57566	72.47			10	0.00794	0.64692	81.443			10	0.00794	0.57752	72.716			10
	11	0.01	0.81788	81.792			11	0.01	0.79299	79.307			11	0.01	0.76913	76.929			9	0.00631	0.46534	73.754			11	0.01	0.68353	68.358			11	0.01	0.71676	71.695			11	0.01	0.78945	78.945			11	0.01	0.7339	73.395			11
	12	0.0126	0.99187	78.806			12	0.0126	0.99307	78.887			12	0.0126	0.96276	76.478			10	0.00794	0.58956	74.218			12	0.0126	0.86964	69.079			12	0.0126	0.90196	71.652			12	0.0126	0.96538	76.695			12	0.0126	0.91919	73.016			12
	13	0.0158	1.2318	77.742			13	0.0158	1.2475	78.73			13	0.0158	1.196	75.467			11	0.01	0.74426	74.437			13	0.0158	1.0855	68.507			13	0.0158	1.128	71.184			13	0.0158	1.1975	75.574			13	0.0158	1.1557	72.923			13
	14	0.0199	1.5216	76.282			14	0.0199	1.5706	78.726			14	0.0199	1.5151	75.951			12	0.0126	0.92081	73.165			14	0.0199	1.3635	68.375			14	0.0199	1.4172	71.043			14	0.0199	1.4947	74.926			14	0.0199	1.4505	72.715			14
	15	0.0251	1.8923	75.371			15	0.0251	1.9657	78.262			15	0.0251	1.8833	74.978			13	0.0158	1.1581	73.07			15	0.0251	1.7099	68.085			15	0.0251	1.783	70.985			15	0.0251	1.8651	74.263			15	0.0251	1.8263	72.729			15
	16	0.0316	2.3589	74.607			16	0.0316	2.4646	77.951			16	0.0316	2.3624	74.727			14	0.0199	1.4624	73.332			16	0.0316	2.1569	68.226			16	0.0316	2.2461	71.037			16	0.0316	2.326	73.564			16	0.0316	2.2924	72.505			16
	17	0.0398	2.9499	74.118			17	0.0398	3.0853	77.529			17	0.0398	2.9531	74.205			15	0.0251	1.8408	73.292			17	0.0398	2.707	68.018			17	0.0398	2.8206	70.869			17	0.0398	2.9195	73.345			17	0.0398	2.8809	72.387			17
	18	0.0501	3.6809	73.469			18	0.0501	3.8773	77.375			18	0.0501	3.7069	73.976			16	0.0316	2.3055	72.91			18	0.0501	3.4112	68.086			18	0.0501	3.5547	70.931			18	0.0501	3.6554	72.957			18	0.0501	3.6251	72.343			18
	19	0.0631	4.6247	73.303			19	0.0631	4.8739	77.273			19	0.0631	4.6582	73.849			17	0.0398	2.8997	72.843			19	0.0631	4.2934	68.057			19	0.0631	4.4711	70.888			19	0.0631	4.5893	72.745			19	0.0631	4.566	72.392			19
	20	0.0794	5.7823	72.8			20	0.0794	6.1152	77.015			20	0.0794	5.8562	73.754			18	0.0501	3.6483	72.8			20	0.0794	5.4038	68.039			20	0.0794	5.6335	70.944			20	0.0794	5.7705	72.655			20	0.0794	5.74	72.275			20
	21	0.1	7.2414	72.426			21	0.1	7.6759	76.772			21	0.1	7.3447	73.46			19	0.0631	4.5928	72.805			21	0.1	6.7983	67.996			21	0.1	7.0854	70.862			21	0.1	7.2376	72.389			21	0.1	7.2155	72.168			21
	22	0.126	9.0922	72.234			22	0.126	9.6508	76.672			22	0.126	9.2415	73.42			20	0.0794	5.782	72.815			22	0.126	8.5652	68.046			22	0.126	8.9145	70.822			22	0.126	9.1034	72.324			22	0.126	9.0717	72.072			22
	23	0.158	11.398	71.927			23	0.158	12.125	76.521			23	0.158	11.608	73.251			21	0.1	7.2708	72.732			23	0.158	10.786	68.071			23	0.158	11.205	70.71			23	0.158	11.432	72.141			23	0.158	11.422	72.079			23
	24	0.199	14.315	71.757			24	0.199	15.263	76.51			24	0.199	14.595	73.16			22	0.126	9.1494	72.701			24	0.199	13.572	68.033			24	0.199	14.11	70.73			24	0.199	14.372	72.045			24	0.199	14.408	72.226			24
	25	0.251	17.979	71.588			25	0.251	19.184	76.387			25	0.251	18.355	73.088			23	0.158	11.485	72.481			25	0.251	17.072	67.978			25	0.251	17.776	70.779			25	0.251	18.077	71.98			25	0.251	18.104	72.088			25
	26	0.316	22.595	71.464			26	0.316	24.146	76.371			26	0.316	23.071	72.969			24	0.199	14.464	72.504			26	0.316	21.46	67.875			26	0.316	22.366	70.741			26	0.316	22.725	71.874			26	0.316	22.754	71.967			26
	27	0.398	28.41	71.362			27	0.398	30.37	76.289			27	0.398	29.021	72.898			25	0.251	18.226	72.573			27	0.398	27.001	67.827			27	0.398	28.136	70.675			27	0.398	28.564	71.749			27	0.398	28.619	71.894			27
	28	0.501	35.68	71.197			28	0.501	38.159	76.139			28	0.501	36.491	72.808			26	0.316	22.945	72.571			28	0.501	33.977	67.792			28	0.501	35.436	70.703			28	0.501	35.887	71.606			28	0.501	35.984	71.799			28
	29	0.631	44.838	71.062			29	0.631	47.924	75.953			29	0.631	45.875	72.708			27	0.398	28.857	72.484			29	0.631	42.771	67.786			29	0.631	44.579	70.653			29	0.631	45.106	71.485			29	0.631	45.287	71.775			29
	30	0.794	56.337	70.922			30	0.794	60.218	75.808			30	0.794	57.662	72.592			28	0.501	36.288	72.404			30	0.794	53.855	67.8			30	0.794	56.087	70.608			30	0.794	56.703	71.384			30	0.794	56.984	71.737			30
	31	1	70.847	70.845			31	1	75.721	75.72			31	1	72.505	72.504			29	0.631	45.641	72.335			31	1	67.762	67.76			31	1	70.511	70.51			31	1	71.298	71.297			31	1	71.759	71.758			31
	32	1.26	88.984	70.681			32	1.26	95.229	75.643			32	1.26	91.236	72.471			30	0.794	57.429	72.296			32	1.26	85.163	67.645			32	1.26	88.691	70.448			32	1.26	89.652	71.214			32	1.26	90.172	71.624			32
	33	1.58	111.71	70.487			33	1.58	119.66	75.499			33	1.58	114.67	72.35			31	1	72.284	72.285			33	1.58	107.23	67.657			33	1.58	111.67	70.46			33	1.58	112.54	71.008			33	1.58	113.42	71.561			33
	34	2	140.42	70.376			34	2	150.52	75.439			34	2	144.08	72.209			32	1.26	90.8	72.124			34	2	134.82	67.572			34	2	140.37	70.35			34	2	141.45	70.891			34	2	142.47	71.401			34
	35	2.51	176.32	70.193			35	2.51	188.97	75.23			35	2.51	181.01	72.059			33	1.58	114.13	72.012			35	2.51	169.72	67.563			35	2.51	176.64	70.317			35	2.51	177.49	70.656			35	2.51	178.98	71.251			35
	36	3.16	221.38	70.004			36	3.16	237.33	75.049			36	3.16	227.52	71.949			34	2	143.43	71.886			36	3.16	213.4	67.482			36	3.16	221.97	70.19			36	3.16	222.99	70.513			36	3.16	224.96	71.139			36
	37	3.98	278.4	69.931			37	3.98	298.19	74.9			37	3.98	285.9	71.814			35	2.51	180.43	71.83			37	3.98	268.42	67.422			37	3.98	278.66	69.994			37	3.98	279.92	70.311			37	3.98	282.58	70.979			37
	38	5.01	350.16	69.864			38	5.01	374.12	74.645			38	5.01	359.34	71.697			36	3.16	226.77	71.711			38	5.01	337.48	67.336			38	5.01	342.71	68.379			38	5.01	351.66	70.164			38	5.01	355.66	70.961			38
	39	6.31	440.47	69.807			39	6.31	466.98	74.01			39	6.31	452.11	71.652			37	3.98	285.28	71.658			39	6.31	424.41	67.264			39	6.31	429.61	68.087			39	6.31	442.12	70.068			39	6.31	447.48	70.918			39
	40	7.94	554.24	69.775			40	7.94	585.69	73.732			40	7.94	568.81	71.607			38	5.01	358.83	71.593			40	7.94	534	67.226			40	7.94	539.89	67.966			40	7.94	556.37	70.042			40	7.94	561.91	70.738			40
	41	10	698.16	69.814			41	10	737.04	73.703			41	10	716.7	71.669			39	6.31	451.32	71.528			41	10	672.34	67.232			41	10	679.34	67.933			41	10	699.89	69.987			41	10	703.33	70.332			41
	42	12.6	879.44	69.856			42	12.6	933.67	74.165			42	12.6	901.7	71.624			40	7.94	568.01	71.506			42	12.6	845.56	67.165			42	12.6	859.17	68.246			42	12.6	880.72	69.958			42	12.6	873.98	69.423			42
	43	15.8	1106	69.786			43	15.8	1175.3	74.155			43	15.8	1132.2	71.435			41	10	713.91	71.39			43	15.8	1062.9	67.063			43	15.8	1076.7	67.934			43	15.8	1105.6	69.76			43	15.8	1098	69.281			43
	44	20	1379	69.112			44	20	1470.5	73.7			44	20	1419.4	71.138			42	12.6	896.01	71.173			44	20	1336.9	67.004			44	20	1353.7	67.847			44	20	1385.9	69.46			44	20	1376.7	68.997			44
	45	25.1	1731.2	68.919			45	25.1	1842	73.33			45	25.1	1780.1	70.865			43	15.8	1125.7	71.026			45	25.1	1677.5	66.782			45	25.1	1701.3	67.728			45	25.1	1732.5	68.973			45	25.1	1723.5	68.612			45
	46	31.6	2170.5	68.635			46	31.6	2312.2	73.118			46	31.6	2224.7	70.352			44	20	1413.9	70.863			46	31.6	2096	66.28			46	31.6	2131.4	67.401			46	31.6	2170.8	68.647			46	31.6	2162.8	68.394			46
	47	39.8	2721.5	68.358			47	39.8	2900.4	72.853			47	39.8	2792.4	70.14			45	25.1	1768.6	70.408			47	39.8	2627.8	66.005			47	39.8	2669.3	67.049			47	39.8	2728	68.522			47	39.8	2718.6	68.287			47
	48	50.1	3415.7	68.15			48	50.1	3643	72.685			48	50.1	3509.2	70.016			46	31.6	2218.4	70.152			48	50.1	3298.3	65.809			48	50.1	3352.2	66.886			48	50.1	3421.5	68.267			48	50.1	3413.3	68.103			48
	49	63.1	4290.9	68.004			49	63.1	4572.6	72.469			49	63.1	4408.9	69.876			47	39.8	2785.6	69.97			49	63.1	4142.2	65.648			49	63.1	4209.2	66.709			49	63.1	4300.4	68.155			49	63.1	4286.2	67.931			49
	50	79.4	5386.4	67.809			50	79.4	5739.9	72.259			50	79.4	5535.8	69.69			48	50.1	3499	69.813			50	79.4	5205.4	65.53			50	79.4	5272.8	66.379			50	79.4	5401.9	68.005			50	79.4	5388.6	67.837			50
	51	100	6758	67.578			51	100	7196.5	71.963			51	100	6947.4	69.471			49	63.1	4395.7	69.666			51	100	6535.1	65.349			51	100	6618.7	66.185			51	100	6786.6	67.863			51	100	6763.4	67.632			51
	52	126	8473.9	67.309			52	126	9006.8	71.541			52	126	8712.7	69.205			50	79.4	5516.6	69.448			52	126	8187.8	65.036			52	126	8292.6	65.868			52	126	8520	67.675			52	126	8488.4	67.424			52
	53	158	10599	66.876			53	158	11266	71.08			53	158	10900	68.772			51	100	6921.2	69.21			53	158	10229	64.54			53	158	10366	65.4			53	158	10671	67.326			53	158	10628	67.056			53
	54	200	13199	66.149			54	200	14032	70.326			54	200	13588	68.103			52	126	8673.9	68.897			54	200	12740	63.852			54	200	12891	64.608			54	200	13333	66.824			54	200	13265	66.479			54
	55	251	16370	65.17			55	251	17396	69.253			55	251	16836	67.025			53	158	10847	68.437			55	251	15803	62.911			55	251	15986	63.642			55	251	16554	65.902			55	251	16513	65.738			55
	56	316	20161	63.753			56	316	21391	67.644			56	316	20624	65.219			54	200	13498	67.65			56	316	19463	61.548			56	316	19709	62.325			56	316	20461	64.702			56	316	20405	64.524			56
	57	398	24472	61.469			57	398	25944	65.169			57	398	25103	63.056			55	251	16720	66.562			57	398	23640	59.382			57	398	24132	60.616			57	398	25021	62.849			57	398	24964	62.706			57
	58	479	28373	59.199			58 (invalid)						58	462	28373	61.396			56	316	20560	65.017			58	498	28372	56.918			58 (invalid)						58 (invalid)						58 (invalid)						58
	59 (invalid)						59 (invalid)						59 (invalid)						57	398	24969	62.72			59 (invalid)						59 (invalid)						59 (invalid)						59 (invalid)						59 (invalid)
	60 (invalid)						60	434	28373	65.413			60 (invalid)						58 (invalid)	465	28373	60.99			60 (invalid)						60 (invalid)						60 (invalid)						60 (invalid)						60 (invalid)
	61 (invalid)						61	422	28373	67.255			61 (invalid)						59 (invalid)						61 (invalid)						61	457	28373	62.079			61	455	28373	62.408			61	440	28373	64.433			61 (invalid)
																			60 (invalid)
[truncated: 9 more columns]

## Sheet: DGS
20.6 degrees	Point No.	Shear Rate	Shear Stress	Viscosity		20.6 degrees	Point No.	Shear Rate	Shear Stress	Viscosity		20.6 degrees	Point No.	Shear Rate	Shear Stress	Viscosity		20.6 degrees	Point No.	Shear Rate	Shear Stress	Viscosity		20.3 degrees	Point No.	Shear Rate	Shear Stress	Viscosity		20.8 degrees	Point No.	Shear Rate	Shear Stress	Viscosity		20.6 degrees	Point No.	Shear Rate	Shear Stress	Viscosity		20.5 degrees	Point No.	Shear Rate	Shear Stress	Viscosity		20.7 degrees	Point No.
run 1						run 2						run 3						run 4						run 1						run 1						run 5						run 1						run 1
		[1/s]	[Pa]	[Pa·s]		(repeat measurement)		[1/s]	[Pa]	[Pa·s]		(repeat measurement)		[1/s]	[Pa]	[Pa·s]		(repeat measurement)		[1/s]	[Pa]	[Pa·s]				[1/s]	[Pa]	[Pa·s]				[1/s]	[Pa]	[Pa·s]		(repeat measurement)		[1/s]	[Pa]	[Pa·s]				[1/s]	[Pa]	[Pa·s]
	1	0.00125	0.037166	29.768			1	0.00123	0.060278	48.985			1	0.00122	0.029444	24.039			1	0.00122	0.03127	25.601			1	0.00126	0.04207	33.508			1	0.00122	0.083919	68.819			1	0.00123	0.07758	63.293			1	0.00143	0.084005	58.856			1
	2	0.00126	0.040023	31.798			2	0.00126	0.061434	48.797			2	0.00126	0.032785	26.039			2	0.00126	0.031572	25.077			2	0.00126	0.044778	35.574			2	0.00126	0.079505	63.14			2	0.00126	0.078574	62.413			2	0.00126	0.081419	64.682			2
	3	0.00158	0.046758	29.506			3	0.00158	0.067058	42.319			3	0.00158	0.039062	24.658			3	0.00158	0.037659	23.766			3	0.00158	0.050711	32.012			3	0.00158	0.084521	53.339			3	0.00159	0.08418	53.109			3	0.00158	0.088671	55.983			3
	4	0.002	0.054651	27.389			4	0.002	0.070246	35.206			4	0.002	0.04454	22.325			4	0.00199	0.04346	21.784			4	0.002	0.055114	27.622			4	0.00199	0.08916	44.698			4	0.00199	0.088595	44.41			4	0.002	0.093337	46.781			4
	5	0.00251	0.066103	26.339			5	0.00251	0.080429	32.02			5	0.00251	0.054297	21.618			5	0.00251	0.053008	21.103			5	0.00251	0.064455	25.666			5	0.00251	0.094144	37.486			5	0.00251	0.095217	37.912			5	0.00251	0.10214	40.667			5
	6	0.00316	0.077527	24.519			6	0.00316	0.092605	29.287			6	0.00316	0.064538	20.413			6	0.00316	0.06533	20.659			6	0.00316	0.077876	24.636			6	0.00316	0.10527	33.292			6	0.00316	0.10927	34.587			6	0.00316	0.11816	37.373			6
	7	0.00398	0.093812	23.565			7	0.00398	0.10733	26.961			7	0.00398	0.080906	20.322			7	0.00398	0.081716	20.528			7	0.00398	0.094547	23.741			7	0.00398	0.12293	30.887			7	0.00398	0.12294	30.883			7	0.00398	0.13815	34.714			7
	8	0.00501	0.11738	23.422			8	0.00501	0.12597	25.137			8	0.00501	0.10121	20.196			8	0.00501	0.10412	20.775			8	0.00501	0.11439	22.826			8	0.00501	0.14152	28.245			8	0.00501	0.14104	28.142			8	0.00501	0.16696	33.313			8
	9	0.00631	0.14736	23.356			9	0.00631	0.14942	23.682			9	0.00631	0.12788	20.269			9	0.00631	0.13091	20.751			9	0.00631	0.14577	23.104			9	0.00631	0.16894	26.776			9	0.00631	0.16833	26.68			9	0.00631	0.1978	31.356			9
	10	0.00794	0.17711	22.298			10	0.00794	0.18087	22.771			10	0.00794	0.16149	20.329			10	0.00794	0.16292	20.515			10	0.00794	0.17976	22.632			10	0.00794	0.20427	25.715			10	0.00794	0.19985	25.165			10	0.00794	0.23334	29.378			10
	11	0.01	0.22137	22.144			11	0.01	0.22058	22.06			11	0.01	0.19982	19.983			11	0.01	0.20661	20.661			11	0.01	0.22788	22.789			11	0.01	0.2479	24.79			11	0.01	0.23959	23.959			11	0.01	0.29159	29.161			11
	12	0.0126	0.27317	21.7			12	0.0126	0.26991	21.441			12	0.0126	0.25122	19.957			12	0.0126	0.25851	20.536			12	0.0126	0.28154	22.365			12	0.0126	0.2987	23.732			12	0.0126	0.29343	23.311			12	0.0126	0.36676	29.134			12
	13	0.0158	0.34125	21.539			13	0.0158	0.33284	21.002			13	0.0158	0.31827	20.09			13	0.0158	0.32388	20.441			13	0.0158	0.34656	21.872			13	0.0158	0.36565	23.073			13	0.0158	0.35768	22.571			13	0.0158	0.44559	28.115			13
	14	0.0199	0.42225	21.165			14	0.0199	0.41137	20.622			14	0.0199	0.39659	19.88			14	0.0199	0.40839	20.471			14	0.02	0.43272	21.689			14	0.0199	0.44804	22.463			14	0.02	0.43708	21.908			14	0.0199	0.54868	27.508			14
	15	0.0251	0.52645	20.966			15	0.0251	0.51247	20.405			15	0.0251	0.50031	19.921			15	0.0251	0.51262	20.409			15	0.0251	0.53785	21.415			15	0.0251	0.55068	21.928			15	0.0251	0.5392	21.471			15	0.0251	0.68347	27.211			15
	16	0.0316	0.65836	20.828			16	0.0316	0.63521	20.089			16	0.0316	0.62777	19.855			16	0.0316	0.64728	20.471			16	0.0316	0.66804	21.13			16	0.0316	0.6849	21.661			16	0.0316	0.66937	21.177			16	0.0316	0.83942	26.546			16
	17	0.0398	0.82784	20.804			17	0.0398	0.79223	19.904			17	0.0398	0.78732	19.781			17	0.0398	0.81145	20.385			17	0.0398	0.83264	20.923			17	0.0398	0.84981	21.349			17	0.0398	0.82983	20.848			17	0.0398	1.0326	25.939			17
	18	0.0501	1.0355	20.664			18	0.0501	0.98948	19.747			18	0.0501	0.98932	19.742			18	0.0501	1.0207	20.371			18	0.0501	1.042	20.8			18	0.0501	1.055	21.055			18	0.0501	1.0325	20.606			18	0.0501	1.2712	25.368			18
	19	0.0631	1.2992	20.595			19	0.0631	1.2373	19.618			19	0.0631	1.2442	19.722			19	0.0631	1.2844	20.364			19	0.0631	1.3037	20.665			19	0.0631	1.3152	20.849			19	0.0631	1.287	20.401			19	0.0631	1.5791	25.032			19
	20	0.0794	1.6307	20.537			20	0.0794	1.5509	19.529			20	0.0794	1.563	19.678			20	0.0794	1.6201	20.398			20	0.0794	1.632	20.55			20	0.0794	1.6398	20.647			20	0.0794	1.6055	20.215			20	0.0794	1.9495	24.545			20
	21	0.1	2.0448	20.451			21	0.1	1.9448	19.456			21	0.1	1.9656	19.659			21	0.1	2.038	20.384			21	0.1	2.0469	20.473			21	0.1	2.0493	20.497			21	0.1	2.012	20.124			21	0.1	2.4455	24.459			21
	22	0.126	2.5657	20.384			22	0.126	2.4374	19.365			22	0.126	2.4752	19.665			22	0.126	2.563	20.363			22	0.126	2.5632	20.364			22	0.126	2.5636	20.367			22	0.126	2.5191	20.014			22	0.126	3.0698	24.389			22
	23	0.158	3.2214	20.33			23	0.158	3.0564	19.289			23	0.158	3.1177	19.675			23	0.158	3.2263	20.361			23	0.158	3.2119	20.27			23	0.158	3.205	20.226			23	0.158	3.1564	19.92			23	0.158	3.8491	24.291			23
	24	0.199	4.0477	20.291			24	0.199	3.8399	19.249			24	0.199	3.924	19.67			24	0.199	4.0577	20.341			24	0.199	4.0287	20.196			24	0.199	4.0076	20.09			24	0.199	3.9636	19.869			24	0.199	4.8202	24.163			24
	25	0.251	5.09	20.268			25	0.251	4.8322	19.241			25	0.251	4.9385	19.665			25	0.251	5.1064	20.333			25	0.251	5.0539	20.124			25	0.251	5.0096	19.948			25	0.251	4.9789	19.826			25	0.251	6.0574	24.12			25
	26	0.316	6.3884	20.206			26	0.316	6.0766	19.22			26	0.316	6.2068	19.632			26	0.316	6.43	20.338			26	0.316	6.3499	20.084			26	0.316	6.2692	19.829			26	0.316	6.2542	19.781			26	0.316	7.6164	24.09			26
	27	0.398	8.0375	20.192			27	0.398	7.6411	19.194			27	0.398	7.8099	19.619			27	0.398	8.0935	20.331			27	0.398	7.975	20.033			27	0.398	7.8709	19.772			27	0.398	7.8522	19.724			27	0.398	9.5894	24.089			27
	28	0.501	10.089	20.131			28	0.501	9.5958	19.147			28	0.501	9.8228	19.599			28	0.501	10.181	20.314			28	0.501	10.027	20.006			28	0.501	9.8742	19.702			28	0.501	9.8656	19.684			28	0.501	12.079	24.1			28
	29	0.631	12.689	20.112			29	0.631	12.056	19.109			29	0.631	12.36	19.59			29	0.631	12.826	20.329			29	0.631	12.603	19.977			29	0.631	12.36	19.591			29	0.631	12.395	19.645			29	0.631	15.17	24.044			29
	30	0.794	15.965	20.098			30	0.794	15.15	19.072			30	0.794	15.552	19.58			30	0.794	16.146	20.326			30	0.794	15.842	19.943			30	0.794	15.528	19.549			30	0.794	15.591	19.627			30	0.794	19.026	23.954			30
	31	1	20.084	20.085			31	1	19.067	19.067			31	1	19.563	19.563			31	1	20.334	20.334			31	1	19.931	19.931			31	1	19.514	19.514			31	1	19.604	19.605			31	1	23.86	23.86			31
	32	1.26	25.242	20.051			32	1.26	23.993	19.059			32	1.26	24.588	19.531			32	1.26	25.569	20.311			32	1.26	25.049	19.897			32	1.26	24.518	19.475			32	1.26	24.633	19.567			32	1.26	29.98	23.814			32
	33	1.58	31.771	20.047			33	1.58	30.136	19.015			33	1.58	30.953	19.53			33	1.58	32.183	20.307			33	1.58	31.493	19.871			33	1.58	30.725	19.387			33	1.58	30.971	19.542			33	1.58	37.712	23.795			33
	34	2	39.924	20.01			34	2	37.913	19.002			34	2	38.906	19.499			34	2	40.412	20.254			34	2	39.603	19.849			34	2	38.447	19.27			34	2	38.924	19.509			34	2	46.998	23.555			34
	35	2.51	50.247	20.003			35	2.51	47.617	18.957			35	2.51	48.997	19.506			35	2.51	50.76	20.208			35	2.51	49.779	19.817			35	2.51	48.312	19.234			35	2.51	48.932	19.48			35	2.51	58.77	23.397			35
	36	3.16	63.188	19.982			36	3.16	59.883	18.937			36	3.16	61.636	19.491			36	3.16	63.784	20.17			36	3.16	62.551	19.78			36	3.16	60.844	19.241			36	3.16	61.447	19.431			36	3.16	74.029	23.41			36
	37	3.98	79.46	19.96			37	3.98	75.37	18.933			37	3.98	77.525	19.474			37	3.98	80.138	20.131			37	3.98	78.601	19.744			37	3.98	76.777	19.286			37	3.98	77.296	19.416			37	3.98	92.781	23.306			37
	38	5.01	99.948	19.943			38	5.01	94.988	18.953			38	5.01	97.544	19.462			38	5.01	100.58	20.067			38	5.01	98.904	19.735			38	5.01	97.036	19.362			38	5.01	97.234	19.401			38	5.01	116.13	23.171			38
	39	6.31	125.63	19.912			39	6.31	119.98	19.016			39	6.31	122.78	19.459			39	6.31	125.53	19.896			39	6.31	124.37	19.712			39	6.31	122.18	19.365			39	6.31	122.32	19.387			39	6.31	144.54	22.909			39
	40	7.94	158.01	19.893			40	7.94	151.63	19.09			40	7.94	154.68	19.474			40	7.94	157.47	19.824			40	7.94	156.6	19.715			40	7.94	153.58	19.335			40	7.94	153.93	19.379			40	7.94	180.19	22.685			40
	41	10	198.8	19.881			41	10	188.66	18.867			41	10	194.97	19.497			41	10	199.42	19.942			41	10	197.18	19.718			41	10	191.25	19.125			41	10	193.82	19.383			41	10	223.82	22.382			41
	42	12.6	250.28	19.881			42	12.6	237.47	18.863			42	12.6	245.25	19.482			42	12.6	247.45	19.656			42	12.6	248.17	19.714			42	12.6	240.61	19.113			42	12.6	244.07	19.388			42	12.6	279.67	22.215			42
	43	15.8	314.73	19.859			43	15.8	299.33	18.887			43	15.8	308.19	19.446			43	15.8	312.77	19.735			43	15.8	312.05	19.689			43	15.8	302.32	19.075			43	15.8	307.4	19.396			43	15.8	349.88	22.077			43
	44	20	395.93	19.845			44	20	377.17	18.903			44	20	387.63	19.428			44	20	398.34	19.964			44	20	393.11	19.702			44	20	382.26	19.159			44	20	386.8	19.386			44	20	431.34	21.618			44
	45	25.1	497.75	19.816			45	25.1	475.61	18.935			45	25.1	487.7	19.416			45	25.1	498.92	19.863			45	25.1	493.78	19.658			45	25.1	480.86	19.143			45	25.1	486.15	19.354			45	25.1	536.3	21.351			45
	46	31.6	626.64	19.817			46	31.6	597.44	18.893			46	31.6	612.6	19.372			46	31.6	631.49	19.97			46	31.6	622.18	19.675			46	31.6	606.19	19.17			46	31.6	611.54	19.339			46	31.6	668.27	21.133			46
	47	39.8	787.74	19.787			47	39.8	751.4	18.874			47	39.8	771.01	19.367			47	39.8	792.33	19.903			47	39.8	782.64	19.659			47	39.8	762.81	19.161			47	39.8	769.46	19.328			47	39.8	840.25	21.106			47
	48	50.1	990.5	19.763			48	50.1	942.08	18.797			48	50.1	969.19	19.338			48	50.1	994.52	19.843			48	50.1	984.05	19.635			48	50.1	958.24	19.119			48	50.1	967.79	19.31			48	50.1	1057.6	21.103			48
	49	63.1	1243	19.7			49	63.1	1184.9	18.779			49	63.1	1218.7	19.314			49	63.1	1246.3	19.752			49	63.1	1237.3	19.61			49	63.1	1201.2	19.038			49	63.1	1217.6	19.297			49	63.1	1323.5	20.976			49
	50	79.4	1554.7	19.573			50	79.4	1486.7	18.717			50	79.4	1515.2	19.076			50	79.4	1558.3	19.618			50	79.4	1555.4	19.582			50	79.4	1505.6	18.954			50	79.4	1531.1	19.276			50	79.4	1660.2	20.9			50
	51	100	1953.1	19.531			51	100	1860.2	18.602			51	100	1902.1	19.021			51	100	1944.6	19.446			51	100	1951.8	19.518			51	100	1891.6	18.916			51	100	1924.1	19.241			51	100	2082.2	20.821			51
	52	126	2454.7	19.499			52	126	2336.5	18.559			52	126	2390.4	18.987			52	126	2433.7	19.332			52	126	2431.8	19.316			52	126	2371.8	18.84			52	126	2413.3	19.169			52	126	2604	20.685			52
	53	158	3082.3	19.448			53	158	2928.1	18.475			53	158	3000.2	18.93			53	158	3039.8	19.18			53	158	3053.2	19.264			53	158	2972.7	18.757			53	158	3026.1	19.093			53	158	3267.6	20.617			53
	54	200	3866.1	19.376			54	200	3673.1	18.409			54	200	3760.2	18.846			54	200	3799.8	19.044			54	200	3832.4	19.207			54	200	3729.2	18.69			54	200	3793.5	19.013			54	200	4103.4	20.566			54
	55	251	4836.5	19.254			55	251	4591.1	18.278			55	251	4712.6	18.761			55	251	4734.5	18.848			55	251	4803.9	19.125			55	251	4663.3	18.565			55	251	4755.5	18.932			55	251	5158.3	20.535			55
	56	316	6049.4	19.13			56	316	5739.4	18.15			56	316	5893.6	18.637			56	316	5887.3	18.617			56	316	6000.9	18.977			56	316	5813.9	18.385			56	316	5946.1	18.803			56	316	6483.9	20.504			56
	57	398	7539.8	18.939			57	398	7148.5	17.956			57	398	7344.2	18.448			57	398	7310.8	18.364			57	398	7481.1	18.792			57	398	7213.8	18.12			57	398	7426.3	18.654			57	398	8124.2	20.407			57
	58	501	9338.8	18.633			58	501	8870.2	17.699			58	501	9090.5	18.138			58	501	9053.3	18.064			58	501	9277.8	18.512			58	501	8926.5	17.811			58	501	9235.5	18.427			58	501	10146	20.245			58
	59	631	11445	18.139			59	631	10917	17.303			59	631	11184	17.725			59	631	11154	17.677			59	631	11410	18.084			59	631	10976	17.396			59	631	11366	18.014			59	631	12580	19.937			59
	60	794	13890	17.486			60	794	13245	16.675			60	794	13587	17.106			60	794	13604	17.126			60	794	13836	17.418			60	794	13360	16.819			60	794	13816	17.393			60	794	15409	19.398			60
	61	1000	16570	16.57			61	1000	15887	15.887			61	1000	16294	16.294			61	1000	16316	16.317			61	1000	16592	16.592			61	1000	16168	16.168			61	1000	16545	16.545			61	1000	18611	18.611			61
[truncated: 9 more columns]

## Sheet: 1_25_HEC
21.1 degreesrees	Point No.	Shear Rate	Shear Stress	Viscosity		21.1 degreesrees	Point No.	Shear Rate	Shear Stress	Viscosity		21.1 degreesrees	Point No.	Shear Rate	Shear Stress	Viscosity		21.5 degreesrees	Point No.	Shear Rate	Shear Stress	Viscosity		21.1 degreesrees	Point No.	Shear Rate	Shear Stress	Viscosity		21.1 degreesrees	Point No.	Shear Rate	Shear Stress	Viscosity
run 1						run 2						run 3						run 1						run 4						run 5
(repeat measurement)		[1/s]	[Pa]	[Pa·s]		(repeat measurement)		[1/s]	[Pa]	[Pa·s]		(repeat measurement)		[1/s]	[Pa]	[Pa·s]				[1/s]	[Pa]	[Pa·s]		(repeat measurement)		[1/s]	[Pa]	[Pa·s]		(repeat measurement)		[1/s]	[Pa]	[Pa·s]
	1	0.00122	0.44453	363.1			1	0.00122	0.41225	338.82			1	0.00122	0.45275	370.11			1	0.00122	0.38628	316.31			1	0.00123	0.29853	242.07			1	0.00121	0.45018	371.46
	2	0.00126	0.30788	244.59			2	0.00126	0.28653	227.53			2	0.00126	0.32747	260.42			2	0.00126	0.2708	215.14			2	0.00126	0.20946	166.25			2	0.00126	0.34269	272.19
	3	0.00158	0.26999	170.37			3	0.00158	0.25147	158.69			3	0.00159	0.29832	188.08			3	0.00158	0.24257	153.08			3	0.00158	0.21377	135.37			3	0.00158	0.32882	207.49
	4	0.00199	0.27667	138.7			4	0.002	0.25724	128.94			4	0.00199	0.30652	153.68			4	0.00199	0.24142	121.04			4	0.00199	0.2233	112			4	0.00199	0.33913	170.02
	5	0.00251	0.29441	117.2			5	0.00251	0.26974	107.39			5	0.00251	0.31787	126.7			5	0.00251	0.2579	102.61			5	0.00251	0.24236	96.455			5	0.00251	0.36374	144.82
	6	0.00316	0.319	100.88			6	0.00316	0.30409	96.169			6	0.00316	0.34818	110.1			6	0.00316	0.30053	95.036			6	0.00316	0.27503	87.003			6	0.00316	0.45394	143.56
	7	0.00398	0.36209	90.949			7	0.00398	0.34293	86.137			7	0.00398	0.38436	96.545			7	0.00398	0.34077	85.612			7	0.00398	0.39302	98.722			7	0.00398	0.50583	127.06
	8	0.00501	0.41089	82.001			8	0.00501	0.39283	78.356			8	0.00501	0.44257	88.322			8	0.00501	0.40554	80.907			8	0.00501	0.4759	94.963			8	0.00501	0.62127	123.96
	9	0.00631	0.4927	78.09			9	0.00631	0.45297	71.809			9	0.00631	0.49562	78.576			9	0.00631	0.48102	76.249			9	0.00631	0.55682	88.253			9	0.00631	0.77984	123.6
	10	0.00794	0.58432	73.571			10	0.00794	0.55817	70.276			10	0.00794	0.59959	75.48			10	0.00794	0.63499	79.943			10	0.00794	0.70551	88.826			10	0.00794	1.0503	132.24
	11	0.01	0.73216	73.21			11	0.01	0.69044	69.041			11	0.01	0.70032	70.032			11	0.01	0.76043	76.042			11	0.01	0.85423	85.43			11	0.01	1.2985	129.85
	12	0.0126	0.89062	70.754			12	0.0126	0.86103	68.399			12	0.0126	0.86446	68.673			12	0.0126	0.95188	75.616			12	0.0126	0.98844	78.52			12	0.0126	1.5038	119.47
	13	0.0158	1.0986	69.321			13	0.0158	1.0298	64.982			13	0.0158	1.0535	66.474			13	0.0158	1.1322	71.441			13	0.0158	1.1619	73.321			13	0.0158	1.7597	111.03
	14	0.02	1.3182	66.071			14	0.02	1.2008	60.189			14	0.02	1.2735	63.83			14	0.02	1.3566	67.994			14	0.02	1.3494	67.634			14	0.02	1.9857	99.529
	15	0.0251	1.5837	63.051			15	0.0251	1.4747	58.713			15	0.0251	1.5205	60.538			15	0.0251	1.6008	63.736			15	0.0251	1.5548	61.902			15	0.0251	2.2276	88.695
	16	0.0316	1.8908	59.8			16	0.0316	1.7484	55.294			16	0.0316	1.8331	57.971			16	0.0316	1.8782	59.397			16	0.0316	1.7673	55.895			16	0.0316	2.5017	79.113
	17	0.0398	2.2413	56.302			17	0.0398	2.0683	51.956			17	0.0398	2.1753	54.644			17	0.0398	2.1878	54.958			17	0.0398	2.0319	51.045			17	0.0398	2.804	70.442
	18	0.0501	2.6656	53.19			18	0.0501	2.4323	48.536			18	0.0501	2.5675	51.232			18	0.0501	2.538	50.644			18	0.0501	2.3256	46.406			18	0.0501	3.1545	62.948
	19	0.0631	3.1096	49.289			19	0.0631	2.8489	45.157			19	0.0631	3.0186	47.845			19	0.0631	2.9429	46.649			19	0.0631	2.6093	41.357			19	0.0631	3.5706	56.599
	20	0.0794	3.6597	46.077			20	0.0794	3.3192	41.791			20	0.0794	3.5328	44.48			20	0.0794	3.3999	42.808			20	0.0794	2.9913	37.663			20	0.0794	3.9677	49.954
	21	0.1	4.2794	42.797			21	0.1	3.846	38.463			21	0.1	4.1115	41.121			21	0.1	3.9109	39.114			21	0.1	3.4348	34.354			21	0.1	4.5224	45.231
	22	0.126	4.9735	39.511			22	0.126	4.4483	35.341			22	0.126	4.7716	37.907			22	0.126	4.5045	35.788			22	0.126	3.9478	31.365			22	0.126	5.0454	40.081
	23	0.158	5.7483	36.276			23	0.158	5.1283	32.364			23	0.158	5.5157	34.809			23	0.158	5.1085	32.235			23	0.158	4.4461	28.056			23	0.158	5.64	35.589
	24	0.199	6.6292	33.231			24	0.2	5.8144	29.143			24	0.199	6.3564	31.864			24	0.199	5.8759	29.455			24	0.2	5.0359	25.242			24	0.2	6.3459	31.808
	25	0.251	7.6106	30.305			25	0.251	6.6443	26.455			25	0.251	7.2864	29.013			25	0.251	6.644	26.453			25	0.251	5.6601	22.535			25	0.251	7.1989	28.664
	26	0.316	8.6102	27.23			26	0.316	7.5739	23.954			26	0.316	8.2639	26.136			26	0.316	7.5473	23.87			26	0.316	6.4449	20.384			26	0.316	7.9509	25.145
	27	0.398	9.7486	24.489			27	0.398	8.6046	21.615			27	0.398	9.3622	23.517			27	0.398	8.5625	21.509			27	0.398	7.3262	18.404			27	0.398	8.7469	21.972
	28	0.501	10.972	21.892			28	0.501	9.7641	19.482			28	0.501	10.577	21.105			28	0.501	9.6705	19.296			28	0.501	8.3239	16.609			28	0.501	9.8193	19.593
	29	0.631	12.388	19.635			29	0.631	11.084	17.568			29	0.631	11.98	18.988			29	0.631	10.898	17.272			29	0.631	9.4612	14.996			29	0.631	11.113	17.616
	30	0.794	13.965	17.581			30	0.794	12.585	15.845			30	0.794	13.519	17.02			30	0.794	12.35	15.549			30	0.794	10.761	13.549			30	0.794	12.36	15.561
	31	1	15.806	15.807			31	1	14.111	14.112			31	1	15.289	15.291			31	1	13.745	13.745			31	1	12.104	12.105			31	1	13.877	13.878
	32	1.26	17.667	14.034			32	1.26	15.797	12.549			32	1.26	17.102	13.585			32	1.26	15.292	12.148			32	1.26	13.594	10.799			32	1.26	15.521	12.33
	33	1.58	19.743	12.457			33	1.58	17.65	11.137			33	1.58	19.127	12.069			33	1.58	16.885	10.654			33	1.58	15.178	9.5769			33	1.58	16.322	10.299
	34	2	21.99	11.021			34	2	19.646	9.8468			34	2	21.321	10.686			34	2	18.553	9.2989			34	2	16.895	8.468			34	2	18.222	9.1331
	35	2.51	24.41	9.7181			35	2.51	21.777	8.6699			35	2.51	23.666	9.422			35	2.51	20.526	8.172			35	2.51	18.628	7.4162			35	2.51	20.042	7.9793
	36	3.16	26.961	8.5261			36	3.16	23.824	7.534			36	3.16	26.112	8.2578			36	3.16	21.87	6.9161			36	3.16	20.319	6.4255			36	3.16	21.948	6.9406
	37	3.98	29.65	7.4478			37	3.98	25.711	6.4583			37	3.98	28.209	7.086			37	3.98	24.09	6.0514			37	3.98	22.426	5.6333			37	3.98	23.65	5.9406
	38	5.01	32.328	6.4505			38	5.01	28.264	5.6396			38	5.01	30.843	6.1541			38	5.01	26.522	5.292			38	5.01	24.676	4.9236			38	5.01	26.069	5.2017
	39	6.31	34.918	5.5341			39	6.31	30.888	4.8955			39	6.31	33.623	5.3289			39	6.31	28.432	4.5062			39	6.31	26.671	4.2271			39	6.31	28.768	4.5595
	40	7.94	37.542	4.7264			40	7.94	33.743	4.2481			40	7.94	36.517	4.5972			40	7.94	31.23	3.9317			40	7.94	29.229	3.6797			40	7.94	30.841	3.8827
	41	10	41.029	4.103			41	10	36.671	3.6672			41	10	39.652	3.9653			41	10	33.742	3.3743			41	10	31.68	3.168			41	10	33.32	3.3321
	42	12.6	44.698	3.5505			42	12.6	39.493	3.137			42	12.6	43.207	3.4321			42	12.6	36.505	2.8997			42	12.6	34.545	2.7441			42	12.6	36.209	2.8762
	43	15.8	48.461	3.0577			43	15.8	42.597	2.6877			43	15.8	46.916	2.9602			43	15.8	39.419	2.4872			43	15.8	37.412	2.3606			43	15.8	39.118	2.4682
	44	20	52.496	2.631			44	20	45.87	2.2989			44	20	50.982	2.5552			44	20	42.64	2.137			44	20	40.312	2.0204			44	20	42.211	2.1155
	45	25.1	56.848	2.2632			45	25.1	49.512	1.9711			45	25.1	55.09	2.1932			45	25.1	45.945	1.8291			45	25.1	43.546	1.7336			45	25.1	45.682	1.8186
	46	31.6	61.361	1.9404			46	31.6	53.159	1.681			46	31.6	59.545	1.883			46	31.6	49.316	1.5595			46	31.6	46.73	1.4777			46	31.6	49.053	1.5512
	47	39.8	66.31	1.6656			47	39.8	57.282	1.4388			47	39.8	64.3	1.6151			47	39.8	53.112	1.3341			47	39.8	50.318	1.2639			47	39.8	52.698	1.3237
	48	50.1	71.855	1.4337			48	50.1	61.521	1.2275			48	50.1	69.381	1.3843			48	50.1	57.039	1.138			48	50.1	53.977	1.0769			48	50.1	56.69	1.1311
	49	63.1	77.973	1.2358			49	63.1	65.892	1.0443			49	63.1	74.725	1.1843			49	63.1	61.148	0.96909			49	63.1	57.88	0.91729			49	63.1	60.728	0.96244
	50	79.4	84.045	1.058			50	79.4	70.489	0.88736			50	79.4	80.124	1.0087			50	79.4	65.514	0.82473			50	79.4	61.976	0.78019			50	79.4	65.066	0.81908
	51	100	90.426	0.90421			51	100	75.26	0.75255			51	100	85.961	0.85957			51	100	69.962	0.69958			51	100	66.298	0.66293			51	100	69.522	0.69518
	52	126	96.953	0.77007			52	126	80.327	0.63801			52	126	92.084	0.7314			52	126	74.79	0.59403			52	126	70.87	0.5629			52	126	74.285	0.59002
	53	159	104.01	0.65618			53	159	85.545	0.53971			53	159	98.544	0.62173			53	159	79.777	0.50332			53	159	75.622	0.4771			53	159	79.12	0.49917
	54	200	111.26	0.55757			54	200	91.066	0.45637			54	200	105.63	0.52937			54	200	85.031	0.42613			54	200	80.642	0.40413			54	200	84.311	0.42252
	55	251	118.94	0.47348			55	251	96.959	0.38596			55	251	112.74	0.44879			55	251	90.595	0.36063			55	251	85.865	0.3418			55	251	89.766	0.35733
	56	316	127.2	0.40219			56	316	103.07	0.3259			56	316	120.19	0.38005			56	316	96.384	0.30476			56	316	91.34	0.28881			56	316	95.498	0.30196
	57	398	135.74	0.34094			57	398	109.69	0.2755			57	398	127.85	0.32112			57	398	102.56	0.25758			57	398	97.275	0.24431			57	398	101.59	0.25516
	58	501	144.19	0.28767			58	501	116.66	0.23273			58	501	136.12	0.27157			58	501	109.07	0.2176			58	501	103.49	0.20647			58	501	108.01	0.21548
	59	631	153.74	0.24364			59	631	123.95	0.19642			59	631	145.01	0.2298			59	631	116.13	0.18404			59	631	110.08	0.17444			59	631	114.77	0.18187
	60	794	163.99	0.20642			60	794	131.76	0.16586			60	794	154.25	0.19416			60	794	123.55	0.15552			60	794	117.16	0.14747			60	794	122.31	0.15396
	61	1000	174.59	0.17456			61	1000	140.04	0.14002			61	1000	164.06	0.16404			61	1000	131.47	0.13145			61	1000	124.76	0.12474			61	1000	130.01	0.12999

## Sheet: 1_5_HEC
20.3 degrees	Point No.	Shear Rate	Shear Stress	Viscosity		20.3 degrees	Point No.	Shear Rate	Shear Stress	Viscosity		20.3 degrees	Point No.	Shear Rate	Shear Stress	Viscosity		20.3 degrees	Point No.	Shear Rate	Shear Stress	Viscosity		20.3 degrees	Point No.	Shear Rate	Shear Stress	Viscosity		20.4 degrees	Point No.	Shear Rate	Shear Stress	Viscosity		20.5 degrees	Point No.	Shear Rate	Shear Stress	Viscosity
run 1						run 2						run 3						run 4						run 5						run 1						run 1
		[1/s]	[Pa]	[Pa·s]		(repeat measurement)		[1/s]	[Pa]	[Pa·s]		(repeat measurement)		[1/s]	[Pa]	[Pa·s]		(repeat measurement)		[1/s]	[Pa]	[Pa·s]		(repeat measurement)		[1/s]	[Pa]	[Pa·s]				[1/s]	[Pa]	[Pa·s]				[1/s]	[Pa]	[Pa·s]
	1	0.00122	1.1504	946.8			1	0.00121	1.0447	861.86			1	0.00121	1.0224	842.97			1	0.00121	1.1627	959.57			1	0.00122	0.92896	759.29			1	0.00121	1.1278	935.16			1	0.00121	0.95868	791.52
	2	0.00126	0.81767	649.54			2	0.00126	0.80814	641.75			2	0.00126	0.73826	586.54			2	0.00126	0.84308	669.89			2	0.00126	0.67954	539.86			2	0.00126	0.80453	639.26			2	0.00126	0.68219	541.31
	3	0.00158	0.73087	461.31			3	0.00158	0.69949	441.41			3	0.00158	0.70903	447.35			3	0.00158	0.7531	475.22			3	0.00158	0.68042	429.41			3	0.00158	0.7847	495.55			3	0.00158	0.6155	388.59
	4	0.00199	0.72478	363.31			4	0.002	0.72027	360.85			4	0.002	0.71011	355.89			4	0.002	0.75921	380.39			4	0.00199	0.68985	345.82			4	0.002	0.78154	391.13			4	0.002	0.63384	316.29
	5	0.00251	0.75318	299.85			5	0.00251	0.7529	299.72			5	0.00251	0.75398	300.1			5	0.00251	0.78887	314.07			5	0.00251	0.71465	284.49			5	0.00251	0.80609	321.12			5	0.00251	0.68744	273.68
	6	0.00316	0.81565	257.98			6	0.00316	0.80256	253.84			6	0.00316	0.80894	256.31			6	0.00316	0.85916	271.71			6	0.00316	0.75248	237.98			6	0.00316	0.8459	267.51			6	0.00316	0.76168	240.88
	7	0.00398	0.92414	232.18			7	0.00398	0.94722	237.94			7	0.00398	0.89957	226			7	0.00398	0.90187	226.59			7	0.00398	0.81379	204.33			7	0.00398	0.93	233.56			7	0.00398	0.91394	229.58
	8	0.00501	1.0447	208.47			8	0.00501	1.0982	219.07			8	0.00501	1.0802	215.5			8	0.00501	1.0894	217.4			8	0.00501	0.9458	188.75			8	0.00501	1.0535	210.26			8	0.00501	1.0438	208.3
	9	0.00631	1.2532	198.6			9	0.00631	1.3615	215.79			9	0.00631	1.2669	200.82			9	0.00631	1.2312	195.12			9	0.00631	1.1277	178.74			9	0.00631	1.2695	201.21			9	0.00631	1.2542	198.77
	10	0.00794	1.5244	191.93			10	0.00794	1.5756	198.39			10	0.00794	1.4588	183.67			10	0.00794	1.4689	184.93			10	0.00794	1.2484	157.19			10	0.00794	1.4849	186.94			10	0.00794	1.482	186.63
	11	0.01	1.8032	180.33			11	0.01	1.8989	189.88			11	0.01	1.8587	185.87			11	0.01	1.8026	180.27			11	0.01	1.5986	159.87			11	0.01	1.713	171.31			11	0.01	1.7846	178.46
	12	0.0126	2.0728	164.65			12	0.0126	2.3115	183.62			12	0.0126	2.1751	172.79			12	0.0126	2.223	176.58			12	0.0126	1.8625	147.96			12	0.0126	2.0664	164.17			12	0.0126	2.0818	165.38
	13	0.0158	2.5919	163.55			13	0.0158	2.653	167.41			13	0.0158	2.5168	158.81			13	0.0158	2.6584	167.75			13	0.0158	2.1507	135.71			13	0.0158	2.5771	162.61			13	0.0158	2.5211	159.07
	14	0.02	3.1048	155.62			14	0.02	3.1138	156.06			14	0.02	2.9171	146.21			14	0.02	3.1879	159.78			14	0.02	2.631	131.87			14	0.02	3.1468	157.72			14	0.02	2.8938	145.05
	15	0.0251	3.5758	142.37			15	0.0251	3.532	140.63			15	0.0251	3.3632	133.9			15	0.0251	3.7321	148.59			15	0.0251	3.0294	120.62			15	0.0251	3.781	150.53			15	0.0251	3.3851	134.77
	16	0.0316	4.3248	136.77			16	0.0316	4.0232	127.23			16	0.0316	3.8261	121			16	0.0316	4.3088	136.26			16	0.0316	3.5409	111.98			16	0.0316	4.5157	142.8			16	0.0316	3.8894	123
	17	0.0398	5.0654	127.24			17	0.0398	4.5844	115.16			17	0.0398	4.3578	109.48			17	0.0398	5.1204	128.63			17	0.0398	4.1026	103.06			17	0.0398	5.1763	130.05			17	0.0398	4.4365	111.46
	18	0.0501	5.9022	117.77			18	0.0501	5.2629	105.02			18	0.0501	5.01	99.974			18	0.0501	5.9595	118.92			18	0.0501	4.7214	94.216			18	0.0501	6.1127	121.97			18	0.0501	5.0968	101.71
	19	0.0631	6.8222	108.13			19	0.0631	6.014	95.327			19	0.0631	5.7518	91.171			19	0.0631	6.9154	109.61			19	0.0631	5.4444	86.295			19	0.0631	7.0639	111.96			19	0.0631	5.8172	92.204
	20	0.0794	7.8262	98.537			20	0.0794	6.8483	86.225			20	0.0794	6.5564	82.547			20	0.0794	7.9388	99.951			20	0.0794	6.219	78.301			20	0.0794	8.112	102.14			20	0.0794	6.6433	83.644
	21	0.1	8.9531	89.542			21	0.1	7.7919	77.933			21	0.1	7.4534	74.55			21	0.1	9.056	90.571			21	0.1	7.1009	71.016			21	0.1	9.2862	92.871			21	0.1	7.4468	74.472
	22	0.126	10.206	81.084			22	0.126	8.8539	70.343			22	0.126	8.4752	67.334			22	0.126	10.309	81.899			22	0.126	8.0957	64.319			22	0.126	10.57	83.974			22	0.126	8.4576	67.195
	23	0.158	11.593	73.161			23	0.158	10.025	63.267			23	0.158	9.3006	58.686			23	0.158	11.692	73.786			23	0.158	9.1235	57.572			23	0.158	12.006	75.767			23	0.158	9.4868	59.864
	24	0.2	12.64	63.352			24	0.2	11.179	56.033			24	0.199	10.502	52.644			24	0.2	13.022	65.272			24	0.199	10.255	51.406			24	0.2	13.302	66.674			24	0.2	10.587	53.063
	25	0.251	14.138	56.289			25	0.251	12.506	49.792			25	0.251	11.623	46.274			25	0.251	14.289	56.889			25	0.251	11.347	45.175			25	0.251	14.832	59.054			25	0.251	11.749	46.777
	26	0.316	15.91	50.318			26	0.316	14.025	44.357			26	0.316	13.087	41.391			26	0.316	15.937	50.4			26	0.316	12.658	40.033			26	0.316	16.561	52.377			26	0.316	13.24	41.875
	27	0.398	17.879	44.913			27	0.398	15.775	39.627			27	0.398	14.721	36.978			27	0.398	17.944	45.076			27	0.398	14.218	35.716			27	0.398	18.587	46.689			27	0.398	14.844	37.287
	28	0.501	20.033	39.972			28	0.501	17.714	35.346			28	0.501	16.54	33.002			28	0.501	20.077	40.059			28	0.501	15.93	31.786			28	0.501	20.837	41.577			28	0.501	16.653	33.228
	29	0.631	22.353	35.428			29	0.631	19.806	31.392			29	0.631	18.623	29.519			29	0.631	22.422	35.538			29	0.631	17.836	28.268			29	0.631	23.328	36.974			29	0.631	18.662	29.579
	30	0.794	25.102	31.605			30	0.794	22.152	27.889			30	0.794	20.82	26.212			30	0.794	25.174	31.695			30	0.794	19.731	24.842			30	0.794	26.147	32.919			30	0.794	20.96	26.389
	31	1	27.728	27.729			31	1	24.259	24.26			31	1	23.085	23.086			31	1	27.746	27.747			31	1	21.59	21.59			31	1	28.895	28.896			31	1	23.179	23.179
	32	1.26	30.772	24.444			32	1.26	24.42	19.398			32	1.26	25.656	20.38			32	1.26	30.732	24.412			32	1.26	23.308	18.515			32	1.26	32.012	25.429			32	1.26	25.727	20.437
	33	1.58	34.015	21.463			33	1.58	27.011	17.043			33	1.58	28.359	17.894			33	1.58	33.81	21.334			33	1.58	25.455	16.062			33	1.58	35.096	22.144			33	1.58	28.449	17.951
	34	2	37.386	18.738			34	2	29.902	14.987			34	2	31.215	15.645			34	2	37.164	18.627			34	2	27.921	13.994			34	2	38.142	19.117			34	2	31.3	15.688
	35	2.51	40.53	16.136			35	2.51	32.653	13			35	2.51	32.996	13.136			35	2.51	40.656	16.186			35	2.51	30.643	12.2			35	2.51	41.71	16.605			35	2.51	34.193	13.613
	36	3.16	44.006	13.916			36	3.16	35.177	11.124			36	3.16	35.383	11.19			36	3.16	43.735	13.831			36	3.16	33.662	10.645			36	3.16	45.323	14.333			36	3.16	35.734	11.3
	37	3.98	47.49	11.929			37	3.98	38.376	9.6401			37	3.98	38.73	9.7291			37	3.98	46.341	11.64			37	3.98	35.785	8.989			37	3.98	48.671	12.226			37	3.98	39.089	9.819
	38	5.01	51.651	10.306			38	5.01	41.744	8.3292			38	5.01	41.335	8.2475			38	5.01	50.594	10.095			38	5.01	38.755	7.7327			38	5.01	52.378	10.451			38	5.01	42.581	8.4963
	39	6.31	55.746	8.8354			39	6.31	45.402	7.1961			39	6.31	45.045	7.1394			39	6.31	55.043	8.724			39	6.31	42.324	6.708			39	6.31	56.881	9.0155			39	6.31	45.711	7.2449
	40	7.94	59.996	7.5532			40	7.94	48.867	6.1522			40	7.94	48.84	6.1488			40	7.94	58.907	7.4161			40	7.94	45.546	5.7341			40	7.94	61.965	7.8011			40	7.94	49.746	6.2628
	41	10	64.767	6.4769			41	10	52.874	5.2876			41	10	52.507	5.2508			41	10	63.381	6.3382			41	10	49.226	4.9227			41	10	66.396	6.6397			41	10	53.43	5.343
	42	12.6	69.81	5.5454			42	12.6	56.983	4.5265			42	12.6	56.251	4.4682			42	12.6	68.366	5.4307			42	12.6	53.08	4.2164			42	12.6	70.803	5.6242			42	12.6	57.152	4.5398
	43	15.8	74.775	4.7181			43	15.8	61.298	3.8677			43	15.8	60.414	3.812			43	15.8	73.624	4.6455			43	15.8	57.052	3.5998			43	15.8	76.851	4.8491			43	15.8	61.279	3.8665
	44	20	79.808	3.9999			44	20	65.508	3.2832			44	20	64.639	3.2397			44	20	78.711	3.9449			44	20	60.882	3.0514			44	20	81.975	4.1085			44	20	65.805	3.2981
	45	25.1	85.576	3.4069			45	25.1	70.073	2.7897			45	25.1	69.252	2.757			45	25.1	84.498	3.364			45	25.1	65.212	2.5961			45	25.1	88.351	3.5173			45	25.1	70.481	2.8059
	46	31.6	91.634	2.8977			46	31.6	74.701	2.3623			46	31.6	74.091	2.343			46	31.6	90.369	2.8577			46	31.6	69.736	2.2052			46	31.6	94.661	2.9935			46	31.6	75.394	2.3842
	47	39.8	97.763	2.4557			47	39.8	79.72	2.0025			47	39.8	79.004	1.9845			47	39.8	95.946	2.4101			47	39.8	74.316	1.8667			47	39.8	100.9	2.5346			47	39.8	80.382	2.0191
	48	50.1	104.15	2.0781			48	50.1	84.768	1.6913			48	50.1	84.177	1.6795			48	50.1	102.62	2.0476			48	50.1	79.083	1.5779			48	50.1	107.4	2.1429			48	50.1	85.648	1.7089
	49	63.1	111.04	1.7598			49	63.1	90.084	1.4277			49	63.1	89.61	1.4202			49	63.1	109.04	1.7281			49	63.1	83.964	1.3307			49	63.1	113.89	1.8051			49	63.1	91.053	1.4431
	50	79.4	117.93	1.4846			50	79.4	95.683	1.2045			50	79.4	95.243	1.199			50	79.4	115.88	1.4588			50	79.4	89.186	1.1227			50	79.4	121.14	1.525			50	79.4	96.66	1.2168
	51	100	125.26	1.2526			51	100	101.46	1.0145			51	100	101	1.01			51	100	122.87	1.2287			51	100	94.548	0.94543			51	100	128.65	1.2865			51	100	102.48	1.0247
	52	126	132.86	1.0553			52	126	107.4	0.85305			52	126	107.02	0.85007			52	126	130.27	1.0347			52	126	100.13	0.79528			52	126	136.89	1.0873			52	126	108.56	0.86229
	53	158	140.4	0.88583			53	158	113.68	0.71721			53	158	113.29	0.71475			53	158	137.95	0.87033			53	159	105.92	0.66826			53	158	145.04	0.91509			53	158	114.94	0.72515
	54	200	148.94	0.74645			54	200	120.12	0.602			54	200	119.84	0.6006			54	200	145.89	0.73115			54	200	112	0.56129			54	200	153.37	0.76865			54	200	121.5	0.60891
	55	251	157.62	0.62745			55	251	126.95	0.50537			55	251	126.73	0.50449			55	251	154.12	0.61353			55	251	118.35	0.47114			55	251	162.54	0.64704			55	251	128.69	0.51227
	56	316	166.75	0.52727			56	316	134.05	0.42385			56	316	133.9	0.4234			56	316	163.15	0.51589			56	316	125	0.39524			56	316	171.94	0.54368			56	316	136	0.43004
	57	398	176.21	0.44257			57	398	141.52	0.35546			57	398	141.53	0.35548			57	398	172.17	0.43244			57	398	131.91	0.33131			57	398	181.61	0.45613			57	398	143.72	0.36097
	58	501	186.09	0.37126			58	501	149.52	0.29831			58	501	149.78	0.29882			58	501	181.8	0.36271			58	501	139.38	0.27808			58	501	191.69	0.38244			58	501	151.84	0.30292
	59	631	196.41	0.31125			59	631	158.02	0.25041			59	631	158.27	0.25081			59	631	191.71	0.30381			59	631	147.1	0.2331			59	631	202.57	0.32101			59	631	160.23	0.25392
	60	794	207.66	0.2614			60	794	166.92	0.21011			60	794	167.19	0.21045			60	794	202.47	0.25487			60	794	155.38	0.19559			60	794	214.05	0.26944			60	794	169.16	0.21293
	61	1000	219.3	0.21927			61	1000	176.3	0.17628			61	1000	176.61	0.17659			61	1000	213.91	0.21389			61	1000	164.1	0.16408			61	1000	226.02	0.22599			61	1000	178.59	0.17856

## Sheet: 1_75_HEC
19 degrees	Point No.	Shear Rate	Shear Stress	Viscosity		19 degrees	Point No.	Shear Rate	Shear Stress	Viscosity		19 degrees	Point No.	Shear Rate	Shear Stress	Viscosity		19 degrees	Point No.	Shear Rate	Shear Stress	Viscosity		19 degrees	Point No.	Shear Rate	Shear Stress	Viscosity
run 1						run 2						run 3						run 4						run 5
		[1/s]	[Pa]	[Pa·s]		(repeat measurement)		[1/s]	[Pa]	[Pa·s]		(repeat measurement)		[1/s]	[Pa]	[Pa·s]		(repeat measurement)		[1/s]	[Pa]	[Pa·s]		(repeat measurement)		[1/s]	[Pa]	[Pa·s]
	1	0.00121	2.2577	1868			1	0.00121	2.0977	1740.6			1	0.0012	2.2812	1901			1	0.0012	2.1853	1814.5			1	0.00121	2.2948	1891.4
	2	0.00126	1.706	1355.1			2	0.00126	1.5972	1269.3			2	0.00126	1.6666	1323.8			2	0.00126	2.0899	1664			2	0.00126	1.706	1355.1
	3	0.00158	1.5574	982.61			3	0.00158	1.5637	986.6			3	0.00158	1.5238	961.53			3	0.00158	1.5747	993.7			3	0.00159	1.5704	990.65
	4	0.00199	1.5928	798.48			4	0.002	1.5885	796.13			4	0.002	1.4951	749.19			4	0.00199	1.583	793.56			4	0.00199	1.5553	779.67
	5	0.00251	1.669	664.03			5	0.00251	1.677	667.41			5	0.00251	1.5965	635.77			5	0.00251	1.6754	667.09			5	0.00251	1.6095	640.98
	6	0.00316	1.9318	610.98			6	0.00316	1.806	571.5			6	0.00316	1.7967	568.2			6	0.00316	1.8884	597.23			6	0.00316	1.729	546.95
	7	0.00398	2.2111	555.45			7	0.00398	2.135	536.31			7	0.00398	2.0632	518.18			7	0.00398	2.1334	536			7	0.00398	2.1109	530.23
	8	0.00501	2.6294	524.63			8	0.00501	2.5451	507.86			8	0.00501	2.4226	483.42			8	0.00501	2.2535	449.53			8	0.00501	2.2485	448.72
	9	0.00631	3.1253	495.36			9	0.00631	3.022	479.03			9	0.00631	2.7123	429.97			9	0.00631	2.9174	462.41			9	0.00631	2.8403	450.2
	10	0.00794	3.7961	477.89			10	0.00794	3.7884	476.91			10	0.00794	3.1851	401			10	0.00794	3.7266	469.19			10	0.00794	3.4526	434.68
	11	0.01	4.5943	459.45			11	0.01	4.3635	436.44			11	0.01	3.9686	396.87			11	0.01	4.5736	457.37			11	0.01	4.073	407.32
	12	0.0126	5.499	436.8			12	0.0126	5.2186	414.54			12	0.0126	4.8283	383.53			12	0.0126	5.5129	437.94			12	0.0126	5.215	414.25
	13	0.0158	6.41	404.45			13	0.0158	5.9166	373.34			13	0.0158	5.6779	358.28			13	0.0158	6.5611	414			13	0.0158	5.9072	372.74
	14	0.02	7.4135	371.59			14	0.02	6.6832	334.97			14	0.02	6.8097	341.3			14	0.02	7.5936	380.6			14	0.02	7.0343	352.57
	15	0.0251	8.5366	339.87			15	0.0251	7.4602	297.01			15	0.0251	7.8656	313.15			15	0.0251	8.7619	348.84			15	0.0251	8.1442	324.24
	16	0.0316	9.7799	309.28			16	0.0316	8.294	262.3			16	0.0316	9.0704	286.85			16	0.0316	10.056	318.03			16	0.0316	9.35	295.69
	17	0.0398	11.139	279.83			17	0.0398	9.3625	235.2			17	0.0398	10.34	259.76			17	0.0398	11.466	288.04			17	0.0398	10.702	268.83
	18	0.0501	12.639	252.2			18	0.0501	10.504	209.6			18	0.0501	11.841	236.28			18	0.0501	12.919	257.79			18	0.0501	12.113	241.7
	19	0.0631	14.263	226.08			19	0.0631	11.557	183.18			19	0.0631	13.371	211.94			19	0.0631	14.593	231.31			19	0.0631	13.694	217.05
	20	0.0794	16.061	202.21			20	0.0794	12.963	163.22			20	0.0794	15.042	189.39			20	0.0794	16.383	206.27			20	0.0794	15.389	193.75
	21	0.1	17.995	179.98			21	0.1	14.586	145.88			21	0.1	16.879	168.81			21	0.1	18.342	183.45			21	0.1	17.266	172.68
	22	0.126	20.106	159.74			22	0.126	15.495	123.09			22	0.126	18.941	150.47			22	0.126	20.501	162.87			22	0.126	19.308	153.4
	23	0.158	21.541	135.92			23	0.158	17.022	107.41			23	0.158	20.279	127.96			23	0.158	22.077	139.3			23	0.158	20.419	128.84
	24	0.2	23.659	118.58			24	0.2	18.913	94.798			24	0.2	22.257	111.55			24	0.2	24.199	121.29			24	0.2	22.618	113.37
	25	0.251	26.158	104.15			25	0.251	20.975	83.51			25	0.251	24.699	98.338			25	0.251	26.613	105.96			25	0.251	24.999	99.531
	26	0.316	28.93	91.494			26	0.316	23.24	73.499			26	0.316	27.444	86.794			26	0.316	29.061	91.905			26	0.316	27.765	87.813
	27	0.398	32.047	80.502			27	0.398	25.752	64.686			27	0.398	30.435	76.454			27	0.398	32.034	80.467			27	0.398	30.751	77.243
	28	0.501	35.417	70.67			28	0.501	28.503	56.872			28	0.501	33.663	67.167			28	0.501	35.089	70.012			28	0.501	33.992	67.826
	29	0.631	39.287	62.271			29	0.631	31.742	50.309			29	0.631	37.465	59.384			29	0.631	38.883	61.631			29	0.631	37.824	59.952
	30	0.794	42.583	53.612			30	0.794	34.694	43.678			30	0.794	40.891	51.481			30	0.794	42.284	53.233			30	0.794	41.441	52.173
	31	1	45.464	45.465			31	1	38.298	38.301			31	1	44.893	44.894			31	1	45.923	45.924			31	1	45.454	45.455
	32	1.26	49.208	39.088			32	1.26	42.238	33.552			32	1.26	47.513	37.742			32	1.26	48.907	38.849			32	1.26	49.326	39.182
	33	1.58	53.7	33.883			33	1.58	46.24	29.177			33	1.58	52.022	32.825			33	1.58	53.786	33.938			33	1.58	52.828	33.333
	34	2	59.268	29.706			34	2	50.284	25.203			34	2	56.844	28.49			34	2	59.474	29.808			34	2	57.661	28.899
	35	2.51	68.242	27.168			35	2.51	51.738	20.597			35	2.51	62.766	24.988			35	2.51	61.647	24.542			35	2.51	62.659	24.946
	36	3.16	66.305	20.968			36	3.16	54.843	17.343			36	3.16	64.45	20.381			36	3.16	62.583	19.791			36	3.16	68.261	21.587
	37	3.98	72.73	18.27			37	3.98	59.555	14.96			37	3.98	70.027	17.59			37	3.98	67.109	16.858			37	3.98	70.637	17.744
	38	5.01	78.752	15.713			38	5.01	64.781	12.926			38	5.01	74.257	14.817			38	5.01	74.443	14.854			38	5.01	74.967	14.958
	39	6.31	84.629	13.413			39	6.31	68.123	10.797			39	6.31	79.395	12.584			39	6.31	80.459	12.753			39	6.31	81.616	12.936
	40	7.94	89.654	11.287			40	7.94	74.1	9.3289			40	7.94	86.073	10.836			40	7.94	85.128	10.717			40	7.94	86.236	10.857
	41	10	94.868	9.487			41	10	78.525	7.8527			41	10	91.51	9.1512			41	10	87.854	8.7856			41	10	94.136	9.4139
	42	12.6	101.38	8.0532			42	12.6	83.693	6.6481			42	12.6	97.641	7.7561			42	12.6	94.299	7.4906			42	12.6	98.685	7.8391
	43	15.8	108.64	6.8554			43	15.8	89.152	5.6253			43	15.8	102.04	6.4383			43	15.8	99.948	6.3064			43	15.8	106.81	6.7398
	44	20	115.08	5.7678			44	20	95.117	4.7672			44	20	108.94	5.46			44	20	106.04	5.315			44	20	112.59	5.6429
	45	25.1	122.47	4.8756			45	25.1	101.27	4.0316			45	25.1	116.25	4.6282			45	25.1	112.45	4.4769			45	25.1	120.18	4.7846
	46	31.6	130.54	4.1282			46	31.6	107.25	3.3916			46	31.6	123.53	3.9063			46	31.6	117.52	3.7163			46	31.6	127.19	4.022
	47	39.8	138.64	3.4825			47	39.8	113.82	2.8591			47	39.8	130.97	3.2899			47	39.8	125.04	3.1408			47	39.8	134.4	3.3761
	48	50.1	146.81	2.9292			48	50.1	120.69	2.408			48	50.1	138.96	2.7726			48	50.1	132.41	2.6419			48	50.1	142.28	2.8388
	49	63.1	154.84	2.4541			49	63.1	127.73	2.0243			49	63.1	147.06	2.3307			49	63.1	139.97	2.2184			49	63.1	149.97	2.3768
	50	79.4	163.01	2.0522			50	79.4	134.82	1.6973			50	79.4	155.28	1.9548			50	79.4	147.89	1.8618			50	79.4	158.85	1.9997
	51	100	172.05	1.7205			51	100	142.32	1.4232			51	100	163.53	1.6352			51	100	155.54	1.5553			51	100	167.45	1.6744
	52	126	181.44	1.4412			52	126	150.04	1.1917			52	126	172.44	1.3697			52	126	164.06	1.3031			52	126	176.03	1.3982
	53	158	190.55	1.2023			53	158	158.06	0.99728			53	158	181.52	1.1453			53	158	172.65	1.0893			53	158	185.34	1.1694
	54	200	200.27	1.0037			54	200	166.42	0.83405			54	200	190.9	0.95672			54	200	181.64	0.9103			54	200	194.71	0.9758
	55	251	210.41	0.8376			55	251	175.03	0.69677			55	251	200.62	0.79865			55	251	191.08	0.76068			55	251	204.65	0.81467
	56	316	220.9	0.69851			56	316	184.15	0.58229			56	316	211.26	0.66801			56	316	200.93	0.63534			56	316	215.43	0.68121
	57	398	232.3	0.58346			57	398	193.63	0.48634			57	398	221.81	0.55713			57	398	211.16	0.53036			57	398	226.39	0.56861
	58	501	243.65	0.4861			58	501	203.53	0.40606			58	501	233.12	0.4651			58	501	221.84	0.44259			58	501	237.68	0.47419
	59	631	255.58	0.40503			59	631	213.85	0.3389			59	631	244.83	0.38798			59	631	232.87	0.36903			59	631	249.45	0.39532
	60	794	268.07	0.33745			60	794	224.74	0.2829			60	794	257.03	0.32354			60	794	244.41	0.30766			60	794	262.03	0.32983
	61	1000	281.06	0.28103			61	1000	236.29	0.23626			61	1000	269.85	0.26982			61	1000	256.7	0.25667
