# Supplementary material for: Particle settling in a shear-thinning, viscoelastic fluid in the presence of wall effects
Source: Sci Rep. 2025 Feb 6;15:4482. doi: 10.1038/s41598-025-87742-w (PMC11802780; doi:10.1038/s41598-025-87742-w)
Supplement: Supplementary file 3 — Supplementary Information 3. [file 41598_2025_87742_MOESM3_ESM.xlsx]

## Sheet: PGS-D1
Time (s)	x position (cm)	y position (cm)	distance from wall (left) (cm)	distance from wall (right) (cm)
1.07	11.9782	1.4294	2.07	2.62
30.78	11.9844	2.5689	2.0762	2.6138
60.47	11.9844	3.7033	2.0762	2.6138
90.56	11.9782	4.9112	2.07	2.62
120.69	11.9719	6.1013	2.0637	2.6263
150.74	11.9735	7.2787	2.0653	2.6247
180.44	11.9593	8.5119	2.0511	2.6389
210.67	11.9597	9.7274	2.0515	2.6385
240.63	11.9672	10.8896	2.059	2.631
270.84	11.9546	12.1785	2.0464	2.6436
300.58	11.9562	13.3737	2.048	2.642
330.74	11.9421	14.6499	2.0339	2.6561
360.63	11.9385	15.8938	2.0303	2.6597
390.53	11.9326	17.1321	2.0244	2.6656
420.62	11.9295	18.3469	2.0213	2.6687
450.63	11.922	19.6408	2.0138	2.6762
480.72	11.9201	20.8867	2.0119	2.6781
510.52	11.9279	22.1211	2.0197	2.6703
540.67	11.9216	23.3986	2.0134	2.6766
570.53	11.9138	24.6621	2.0056	2.6844
600.59	11.9138	25.9156	2.0056	2.6844
630.65	11.9059	27.1893	1.9977	2.6923
660.52	11.9012	28.4326	1.993	2.697

## Sheet: PGS-D2
Time (s)	x position (cm)	y position (cm)	distance from wall (left) (cm)	distance from wall (right) (cm)
1.45	12.07	0.5267	2.12	2.57
30.43	12.0398	1.656	2.0898	2.6002
60.54	12.0504	2.8715	2.1004	2.5896
90.6	12.0327	4.0888	2.0827	2.6073
120.49	12.0209	5.3024	2.0709	2.6191
150.5	12.0111	6.4862	2.0611	2.6289
180.38	12.0103	7.7219	2.0603	2.6297
210.59	12.0092	8.9772	2.0592	2.6308
240.62	11.9986	10.2287	2.0486	2.6414
270.64	11.988	11.4917	2.038	2.652
300.61	11.988	12.7223	2.038	2.652
330.7	11.9762	14.008	2.0262	2.6638
360.44	11.9766	15.2652	2.0266	2.6634
390.64	11.9656	16.5415	2.0156	2.6744
420.71	11.9727	17.8177	2.0227	2.6673
450.81	11.9703	19.1129	2.0203	2.6697
480.57	11.9609	20.3872	2.0109	2.6791
510.65	11.9499	21.6843	1.9999	2.6901
540.51	11.9483	22.9593	1.9983	2.6917
570.61	11.9483	24.2519	1.9983	2.6917
600.53	11.9491	25.5471	1.9991	2.6909
630.59	11.942	26.8348	1.992	2.698
660.66	11.9409	28.1395	1.9909	2.6991

## Sheet: PGS-D3
Time (s)	x position (cm)	y position (cm)	distance from wall (left) (cm)	distance from wall (right) (cm)
1.67	13.0891	0.5085	2.34	2.35
30.56	13.1005	1.6306	2.3514	2.3386
60.66	13.0764	2.8539	2.3273	2.3627
90.59	13.0865	4.0429	2.3374	2.3526
120.6	13.084	5.2525	2.3349	2.3551
150.65	13.0675	6.4772	2.3184	2.3716
180.69	13.0536	7.7081	2.3045	2.3855
210.68	13.0587	8.9227	2.3096	2.3804
240.47	13.0485	10.1511	2.2994	2.3906
270.58	13.0536	11.412	2.3045	2.3855
300.65	13.0333	12.6898	2.2842	2.4058
330.54	13.0367	13.9301	2.2876	2.4024
360.66	13.0333	15.2041	2.2842	2.4058
390.71	13.0207	16.4875	2.2716	2.4184
420.62	13.03	17.7616	2.2809	2.4091
450.73	13.0232	19.05	2.2741	2.4159
480.64	13.0165	20.3434	2.2674	2.4226
510.71	13.0165	21.6244	2.2674	2.4226
540.82	13.0131	22.9253	2.264	2.426
570.68	13.0156	24.1994	2.2665	2.4235
600.63	13.003	25.5047	2.2539	2.4361
630.74	13.0047	26.8181	2.2556	2.4344
660.49	13.0156	28.0553	2.2665	2.4235

## Sheet: PGS-D4
Time (s)	x position (cm)	y position (cm)	distance from wall (left) (cm)	distance from wall (right) (cm)
1.39	13.0888	0.7835	2.27	2.26
15.76	13.0998	2.0331	2.281	2.249
30.71	13.0829	3.3206	2.2641	2.2659
45.69	13.0796	4.6264	2.2608	2.2692
60.65	13.0711	5.9231	2.2523	2.2777
75.7	13.0509	7.3007	2.2321	2.2979
90.75	13.0559	8.63	2.2371	2.2929
105.83	13.0458	9.9541	2.227	2.303
120.66	13.0407	11.3173	2.2219	2.3081
135.75	13.0289	12.6858	2.2101	2.3199
150.67	13.023	14.0086	2.2042	2.3258
165.76	13.0154	15.4071	2.1966	2.3334
180.67	13.018	16.7664	2.1992	2.3308
195.64	13.0087	18.1336	2.1899	2.3401
210.62	13.0053	19.5125	2.1865	2.3435
225.54	12.9876	20.9228	2.1688	2.3612
240.58	12.9952	22.3409	2.1764	2.3536
255.81	12.9884	23.7668	2.1696	2.3604
270.7	12.9732	25.1745	2.1544	2.3756
285.73	12.985	26.5579	2.1662	2.3638
300.89	12.9838	27.9721	2.165	2.365
315.69	12.9977	29.2727	2.1789	2.3511

## Sheet: PGS-D5
Time (s)	x position (cm)	y position (cm)	distance from wall (left) (cm)	distance from wall (right) (cm)
1.45	13.5221	0.6964	2.41198	2.11202
15.69	13.5195	1.8837	2.40938	2.11462
30.74	13.5013	3.1395	2.39118	2.13282
45.72	13.4858	4.4587	2.37568	2.14832
60.56	13.4806	5.7248	2.37048	2.15352
75.71	13.4624	7.0465	2.35228	2.17172
90.75	13.4624	8.3992	2.35228	2.17172
105.69	13.4494	9.7326	2.33928	2.18472
120.82	13.4468	11.0736	2.33668	2.18732
135.65	13.4339	12.4186	2.32378	2.20022
150.7	13.4252	13.7894	2.31508	2.20892
165.59	13.4304	15.1176	2.32028	2.20372
180.52	13.4209	16.4961	2.31078	2.21322
195.55	13.4105	17.8527	2.30038	2.22362
210.72	13.4053	19.2868	2.29518	2.22882
225.95	13.3958	20.6964	2.28568	2.23832
240.69	13.3976	22.0504	2.28748	2.23652
255.66	13.3924	23.4302	2.28228	2.24172
270.7	13.3872	24.7984	2.27708	2.24692
285.67	13.3872	26.2209	2.27708	2.24692
300.68	13.382	27.5969	2.27188	2.25212
315.58	13.3794	28.9612	2.26928	2.25472

## Sheet: PGS-D6
Time (s)	x position (cm)	y position (cm)	distance from wall (left) (cm)	distance from wall (right) (cm)
1.34	13.0853	0.7769	1.93436	2.58964
15.66	13.0784	1.9228	1.92746	2.59654
30.7	13.0716	3.2047	1.92066	2.60334
45.66	13.0647	4.4564	1.91376	2.61024
60.83	13.0561	5.7383	1.90516	2.61884
75.64	13.0501	7.0113	1.89916	2.62484
90.74	13.0475	8.326	1.89656	2.62744
105.71	13.0463	9.6349	1.89536	2.62864
120.68	13.039	10.954	1.88806	2.63594
135.77	13.0308	12.2925	1.87986	2.64414
150.16	13.0295	13.5845	1.87856	2.64544
165.4	13.0192	14.9482	1.86826	2.65574
180.3	13.0167	16.2654	1.86576	2.65824
195.78	13.0115	17.6606	1.86056	2.66344
210.54	13.0098	18.9878	1.85886	2.66514
225.36	13.0098	20.3251	1.85886	2.66514
240.11	13.009	21.68	1.85806	2.66594
255.58	12.9987	23.0815	1.84776	2.67624
270.73	12.9824	24.4805	1.83146	2.69254
285.12	13.0029	25.78	1.85196	2.67204
300.68	12.9909	27.2218	1.83996	2.68404
315.27	12.9871	28.3854	1.83616	2.68784

## Sheet: PGS-D7
Time (s)	x position (cm)	y position (cm)	distance from wall (left) (cm)	distance from wall (right) (cm)
1.33	13.2163	1.168	1.92264	2.28736
10.72	13.1983	3.0806	1.90464	2.30536
20.7	13.1623	5.1028	1.86864	2.34136
30.51	13.1469	7.0759	1.85324	2.35676
40.75	13.1469	9.1964	1.85324	2.35676
50.67	13.1288	11.2678	1.83514	2.37486
60.53	13.1211	13.3353	1.82744	2.38256
70.57	13.1031	15.4936	1.80944	2.40056
80.62	13.098	17.6293	1.80434	2.40566
90.66	13.0825	19.8292	1.78884	2.42116
100.58	13.0748	21.9497	1.78114	2.42886
110.71	13.0868	24.1747	1.79314	2.41686
120.46	13.0645	26.3041	1.77084	2.43916
130.5	13.0645	28.3225	1.77084	2.43916

## Sheet: PGS-D8
Time (s)	x position (cm)	y position (cm)	distance from wall (left) (cm)	distance from wall (right) (cm)
1.33	13.3178	1.2017	2.33703	1.87297
10.77	13.328	3.1155	2.34723	1.86277
20.73	13.3051	5.122	2.32433	1.88567
30.76	13.2915	7.0976	2.31073	1.89927
40.73	13.2796	9.1573	2.29883	1.91117
50.71	13.2617	11.1898	2.28093	1.92907
60.76	13.2626	13.2421	2.28183	1.92817
70.25	13.2337	15.2029	2.25293	1.95707
80.64	13.2363	17.3615	2.25553	1.95447
90.62	13.221	19.4162	2.24023	1.96977
100.48	13.2133	21.4858	2.23253	1.97747
110.28	13.2184	23.5109	2.23763	1.97237
120.25	13.221	25.5879	2.24023	1.96977
130.24	13.1955	27.561	2.21473	1.99527

## Sheet: PGS-D9
Time (s)	x position (cm)	y position (cm)	distance from wall (left) (cm)	distance from wall (right) (cm)
1.19	13.3943	1.1812	1.98605	2.22395
10.33	13.3865	3.0794	1.97825	2.23175
20.63	13.3787	5.1626	1.97045	2.23955
30.6	13.35	7.2269	1.94175	2.26825
40.66	13.3318	9.3289	1.92355	2.28645
50.67	13.3161	11.3755	1.90785	2.30215
60.52	13.3214	13.4235	1.91315	2.29685
70.55	13.2771	15.533	1.86885	2.34115
80.66	13.2979	17.6463	1.88965	2.32035
90.56	13.2918	19.7635	1.88355	2.32645
100.6	13.2797	21.8919	1.87145	2.33855
110.6	13.2667	24.0279	1.85845	2.35155
120.51	13.2536	26.1638	1.84535	2.36465
130.42	13.2588	28.0319	1.85055	2.35945

## Sheet: PGS-D10
Time (s)	x position (cm)	y position (cm)	distance from wall (left) (cm)	distance from wall (right) (cm)
0.93	12.917	1.336	2.05876	1.91124
5.93	12.912	2.8026	2.05376	1.91624
10.52	12.8946	4.1834	2.03636	1.93364
15.52	12.8896	5.6613	2.03136	1.93864
20.71	12.8796	7.2635	2.02136	1.94864
25.79	12.873	8.796	2.01476	1.95524
30.84	12.8713	10.3037	2.01306	1.95694
35.62	12.8622	11.7666	2.00396	1.96604
40.75	12.8183	13.3116	1.96006	2.00994
45.87	12.8199	14.869	1.96166	2.00834
50.67	12.8116	16.3518	1.95336	2.01664
55.8	12.7951	17.9093	1.93686	2.03314
60.73	12.8	19.4368	1.94176	2.02824
65.9	12.7951	21.0241	1.93686	2.03314
70.62	12.8	22.4845	1.94176	2.02824
75.73	12.7868	24.0942	1.92856	2.04144
80.58	12.7951	25.5969	1.93686	2.03314
85.69	12.7735	27.1593	1.91526	2.05474

[truncated: 80 more sheets: PGS-D11, PGS-D12, PGS-D13, PGS-D14, PGS-D15, PGS-D16, PGS-D17, PGS-D18, DGS_D1, DGS-D2, DGS-D3, DGS-D4, DGS-D5, DGS-D6, DGS-D7, DGS-D8, DGS-D9, DGS-D10, DGS-D11, DGS-D12 …]
